# Supplementary material for: Multiplexed Digital Spatial Protein Profiling Reveals Distinct Phenotypes of Mononuclear Phagocytes in Livers with Advanced Fibrosis
Source: Cells. 2022 Oct 26;11(21):3387. doi: 10.3390/cells11213387 (PMC9654480; doi:10.3390/cells11213387)
Supplement: Supplementary file 1 [file cells-11-03387-s001.zip]

Archive with 1 entries (1 files):
- cells-1930563-supplementary.pdf
